# Supplementary material for: A Self-Supervised Anomaly Detector of Fruits Based on Hyperspectral Imaging
Source: Foods. 2023 Jul 11;12(14):2669. doi: 10.3390/foods12142669 (PMC10378827; doi:10.3390/foods12142669)
Supplement: Supplementary file 1 [file foods-12-02669-s001.zip]

Archive with 1 entries (1 files):
- foods-2483659-supplementary.pdf
